# Supplementary material for: The nonconscious cessation of affiliative motivation: A replication and extension study
Source: PLoS One. 2018 Jun 28;13(6):e0198899. doi: 10.1371/journal.pone.0198899 (PMC6023142; doi:10.1371/journal.pone.0198899)
Supplement: S1 File — (CSV) [file pone.0198899.s002.csv]

Supportin Information File: Data and Metainformation about data.
Metainformation about data: ID = Nummbering of subjects kon = neutral (1) or negative conditioning (-1) liste = list of prime with party (-1) or festivity (1) intro = introduction ot mouse-click-task with party (-1) or festivity (1) kongr = list of prime and introduction incongruent (-1) or congruent (1) dots = Numbers of dots detected (conditioning task) time = Time for Mouse-Klick-Task (ms) Fil…
ID	kon	liste	intro	kongr	dots	time	Filter	gender	age	UMS_aff	UMS_FM	UMS_Int	UMS_HE	UMS_pow	Word_recog_prime_words	Word_recog_new_words
1	-1	-1	-1	1	45	23743	1	2	21	2,833333333	5,333333333	5,166666667	3,166666667	1,166666667	0,2	0,6
2	-1	-1	1	-1	49	30921	1	2	20	4,833333333	4,166666667	4,666666667	3,333333333	2,666666667	0	0
3	-1	1	-1	-1	49	25021	1	1	21	3,833333333	3,333333333	5,5	4,333333333	4,166666667	0,2	0,2
4	-1	1	1	1	46	26953	1	2	24	4,833333333	2,333333333	5	5,166666667	3,833333333	0	0
5	1	-1	-1	1	50	23053	1	1	21	5,166666667	4	5,333333333	4,333333333	4,666666667	0	0,4
6	1	-1	1	-1	48	22319	1	2	20	4,5	4	4,166666667	3,5	2,333333333	0,2	0,2
7	1	1	-1	-1	50	27757	1	1	26	4,166666667	4,333333333	4,833333333	3,833333333	3,833333333	0	0,2
8	1	1	1	1	44	26193	1	2	22	4,666666667	4,666666667	4,333333333	4,333333333	2,833333333	0,4	0
9	-1	-1	-1	1	49	25037	1	2	20	2,666666667	2,5	4,166666667	3,333333333	2,333333333	0	0,6
10	-1	-1	1	-1	48	24801	1	2	20	3,5	4,666666667	3,5	5	2,5	0	0
11	-1	1	-1	-1	47	24086	1	1	23	5,333333333	3	5,166666667	3	3,5	0,4	0,2
12	-1	1	1	1	49	28411	1	2	34	3,5	3	4,166666667	2,833333333	3,166666667	0,4	0,2
13	1	-1	-1	1	47	23729	1	2	23	4	4,666666667	4,666666667	3,333333333	4,166666667	0	0,8
14	1	-1	1	-1	50	18286	1	1	23	4,833333333	2,666666667	4,166666667	5,166666667	3,5	0,2	0,2
15	1	1	-1	-1	27	27848	1	1	31	3,5	3	3,5	3,666666667	3,333333333	0,4	0,2
16	1	1	1	1	50	25926	1	1	23	5,5	4,833333333	5,666666667	4,166666667	4,333333333	0,6	0,4
17	-1	-1	-1	1	47	29329	1	2	21	5,333333333	4	5,166666667	3,333333333	2,666666667	0,2	0
18	-1	-1	1	-1	49	28007	1	2	18	5	5,166666667	4,833333333	5	3	0	0
19	-1	1	-1	-1	46	23890	1	2	26	3,833333333	5,833333333	5,5	4,666666667	3,5	0,4	0,2
20	-1	1	1	1	50	31685	1	1	20	5,166666667	2,166666667	4,833333333	4,166666667	3,166666667	0	0
21	1	-1	-1	1	49	28518	1	2	21	5	3,666666667	4,166666667	5,666666667	4,666666667	0,2	0,2
22	1	-1	1	-1	48	25839	1	1	24	4,166666667	2,5	4,333333333	4,5	2,833333333	0	0
23	1	1	-1	-1	48	26070	1	2	19	4,333333333	4,166666667	6	4,833333333	4,166666667	0,4	0,2
24	1	1	1	1	49	18906	1	2	19	5	4,5	5,666666667	5	2	0,6	0
25	-1	-1	-1	1	45	31691	1	2	18	5,166666667	3,5	4,833333333	2,833333333	3,666666667	0,6	0,6
26	-1	-1	1	-1	48	32274	1	2	22	5,333333333	3,166666667	5,5	5,666666667	4,666666667	0,2	0,4
27	-1	1	-1	-1	38	30083	1	2	20	4,666666667	5,166666667	5,833333333	3,833333333	3,5	0,6	0,4
28	-1	1	1	1	46	29219	1	2	19	4,666666667	4	4,333333333	4,833333333	4,333333333	0,6	0,4
29	1	-1	-1	1	48	23055	1	1	23	3,833333333	3,833333333	5,333333333	3,666666667	4,5	0,4	0,2
30	1	-1	1	-1	50	28206	1	1,72	22,56	4,3299	3,884	4,6624	4,2543	3,4854	0,6	0,4
31	1	1	-1	-1	46	20495	1	1	24	5,166666667	5,333333333	5	4,833333333	5,166666667	0,4	0
32	1	1	1	1	50	33491	1	2	25	3,833333333	2,5	4,333333333	4,666666667	2,333333333	0	0
33	-1	-1	-1	1	47	25443	1	2	19	3,666666667	3,666666667	5	3,333333333	2,166666667	0	0
34	-1	-1	1	-1	50	24532	1	2	23	2,666666667	4,833333333	5,5	5	4,166666667	0	0
35	-1	1	-1	-1	43	37381	1	1	20	4,666666667	3,166666667	4,5	3,5	2,666666667	0	0,2
36	-1	1	1	1	50	27965	1	2	21	4,166666667	3,666666667	5,5	5,166666667	2,333333333	0,2	0
37	1	-1	-1	1	49	26069	1	2	30	4	4,166666667	4,833333333	4,166666667	1,5	0	0
38	1	-1	1	-1	48	23930	1	2	25	4,666666667	2,5	4,166666667	3,833333333	2	0,4	0,4
39	1	1	-1	-1	27	26581	1	2	23	3,666666667	1,833333333	4,333333333	5,5	4,166666667	0	0,2
40	1	1	1	1	49	22430	1	1	19	5,333333333	3,5	4,333333333	5,333333333	4,666666667	0,6	0
41	-1	-1	-1	1	43	23400	1	2	20	5,333333333	2,166666667	4,166666667	3,5	3,5	0,4	0,4
42	-1	-1	1	-1	46	30249	1	1	22	5,166666667	4,5	5,5	4,833333333	4,166666667	0,4	0
43	-1	1	-1	-1	50	24304	1	2	21	4,166666667	4,333333333	4,5	3	3,166666667	0,6	0,4
44	-1	1	1	1	50	26208	1	2	21	4,833333333	5,333333333	3,666666667	3,666666667	2,833333333	1	0
45	1	-1	-1	1	49	29388	1	2	21	3	5,166666667	4	4	4	0	0,4
46	1	-1	1	-1	45	23281	1	2	18	4,833333333	3,333333333	4,666666667	4,166666667	4,333333333	0,6	0,4
47	1	1	-1	-1	47	19568	1	1	19	4	3,666666667	5,166666667	3,666666667	2,833333333	0,4	0
48	1	1	1	1	48	32092	1	2	25	5,333333333	3,5	4,833333333	4	3,333333333	0,2	0,4
49	-1	-1	-1	1	49	27382	1	1	27	3,833333333	3	4,166666667	3,5	2,666666667	0	0
50	-1	-1	1	-1	49	22031	1	2	18	3,833333333	4,166666667	3,666666667	4,166666667	2,5	0,2	0,8
51	-1	1	-1	-1	48	29687	1	2	20	4,5	3,833333333	5,666666667	3	3,166666667	0,6	0,4
52	-1	1	1	1	49	21135	1	1	24	3,333333333	2,666666667	4,166666667	4,833333333	3,333333333	0,2	1
53	1	-1	-1	1	47	26365	1	2	25	4,166666667	3,833333333	4,166666667	4,5	3,666666667	0	0
54	1	-1	1	-1	49	31980	1	2	20	5,5	3,833333333	4	3	2,166666667	0,4	0,4
55	1	1	-1	-1	42	27051	1	1	25	3,5	4,833333333	4,166666667	5,166666667	4	0,2	0,6
56	1	1	1	1	44	22630	1	2	19	5,833333333	3,166666667	4,666666667	3,333333333	2,333333333	0	0,4
57	-1	-1	-1	1	46	26501	1	2	32	4,666666667	2,833333333	5,333333333	4,833333333	3,166666667	0,4	0,4
58	-1	-1	1	-1	49	22176	1	1	25	3,333333333	3,5	3,5	3,833333333	4	0	0,4
59	-1	1	-1	-1	48	30350	1	2	23	3,5	5,833333333	5,666666667	4,666666667	2,166666667	0,2	0
60	-1	1	1	1	50	20887	1	2	20	4,833333333	4	5,166666667	3	3,833333333	0	0
61	1	-1	-1	1	48	22092	1	2	26	4,333333333	5,833333333	5,666666667	5,166666667	2,333333333	0,2	0,2
62	1	-1	1	-1	48	22531	1	2	24	5,5	4	5,333333333	4,666666667	4,666666667	0,4	0,6
63	1	1	-1	-1	50	29027	1	2	23	5,666666667	4,333333333	5,5	4,5	4,5	0,2	0,8
64	1	1	1	1	50	25017	1	2	27	3,333333333	5,333333333	4,333333333	4,5	4	0,2	0
65	-1	-1	-1	1	48	26889	1	1	20	3,333333333	3	4,833333333	3,333333333	3,666666667	0	0,4
66	-1	-1	1	-1	45	26815	1	2	21	5,166666667	3,833333333	4,666666667	5,666666667	3,333333333	0	0
67	-1	1	-1	-1	22	24076	0	2	34	3,333333333	3,833333333	3,666666667	3,166666667	3,333333333	0,4	0,2
68	-1	1	1	1	46	24614	1	2	18	5,666666667	4,166666667	6	3,5	3,5	0	0
69	1	-1	-1	1	47	31594	1	2	26	5,333333333	3,5	5	4,833333333	2,666666667	0	0,2
70	1	-1	1	-1	19	29681	0	2	20	3,666666667	4	4,666666667	4,5	3,833333333	0,6	0,2
71	1	1	-1	-1	48	29081	1	1	30	2,333333333	2,166666667	3,666666667	4,833333333	4,666666667	0,2	0,2
72	1	1	1	1	50	25955	1	2	23	4,666666667	5	4,833333333	5,5	2,666666667	0	0
73	-1	-1	-1	1	46	24772	1	1	24	4,666666667	4,333333333	5,666666667	5,166666667	3,333333333	0,6	0,6
74	-1	-1	1	-1	49	26943	1	2	18	3,5	4,666666667	4,833333333	5	4,5	0	0,4
75	-1	1	-1	-1	49	26691	1	1	20	3	2,666666667	2,666666667	5,5	5,333333333	0,8	0,4
76	-1	1	1	1	48	25587	1	2	24	4	5	4,5	3,666666667	3,833333333	0,6	0,2
77	1	-1	-1	1	48	25111	1	2	20	3,833333333	2,666666667	3,333333333	5,666666667	4,666666667	0,2	0
78	1	-1	1	-1	45	26922	1	2	18	4,333333333	5,666666667	5,333333333	4	4,166666667	0	0,8
79	1	1	-1	-1	47	20653	1	1	20	5	2,666666667	5,666666667	3,166666667	5	0	0
80	1	1	1	1	49	34372	1	2	23	5,666666667	2,666666667	4,666666667	5,833333333	5,333333333	0,4	0,6
81	-1	-1	-1	1	48	26785	1	1	28	3,5	3,333333333	4,166666667	3,166666667	2,833333333	0	0,4
82	-1	-1	1	-1	48	30102	1	2	23	5,666666667	4,666666667	6	3,666666667	4,166666667	0,4	0,2
83	-1	1	-1	-1	49	24340	1	1	28	4,833333333	4,166666667	4,5	3,666666667	2,5	0,4	0,4
84	-1	1	1	1	49	28231	1	2	28	3,333333333	3,833333333	5,166666667	4,666666667	3	0,6	0
85	1	-1	-1	1	42	26351	1	2	19	4,666666667	4,666666667	4,666666667	4,833333333	4	0,4	0,2
86	1	-1	1	-1	50	24976	1	2	22	4,833333333	3,333333333	4,333333333	3,5	4	0,2	0,2
87	1	1	-1	-1	48	20220	1	2	21	4,666666667	4,166666667	5,166666667	3,166666667	3,5	0	0
88	1	1	1	1	48	26383	1	1	24	5,166666667	2,833333333	3,5	5,5	5	0,2	0
89	-1	-1	-1	1	49	27634	1	1	25	3,666666667	4	5,166666667	4,833333333	3,833333333	0	0,8
90	-1	-1	1	-1	49	20540	1	1	24	2,833333333	2,5	4	3,5	3,166666667	0	0,2
91	-1	1	-1	-1	48	36148	1	2	22	4,166666667	3,833333333	4,166666667	4,333333333	2,333333333	0,6	0,8
92	-1	1	1	1	49	28435	1	2	26	5	3,833333333	4,833333333	5	2,833333333	0	0,4
93	1	-1	-1	1	50	27419	1	2	22	5	4,666666667	5,5	5,833333333	4	0	0,4
94	1	-1	1	-1	49	25959	1	1	20	4,5	5,333333333	4,5	4,166666667	4,166666667	0	0,8
95	1	1	-1	-1	47	21127	1	1	24	5,333333333	2,666666667	4,666666667	5	4	0,8	0,6
96	1	1	1	1	49	25363	1	2	26	5	5,333333333	4,5	4,5	1,666666667	0,2	0
97	-1	-1	-1	1	47	25589	1	2	24	4,666666667	5,5	5,666666667	3,833333333	3	0	0,6
98	-1	-1	1	-1	43	21992	1	2	21	4,833333333	3,666666667	4,666666667	4,833333333	1,833333333	0	0,2
99	-1	1	-1	-1	50	25273	1	2	20	5,166666667	5,666666667	5,666666667	5	3,833333333	0,2	0,6
100	-1	1	1	1	49	26983	1	2	20	5,333333333	3,333333333	4,666666667	3,166666667	3,333333333	0,4	0,4
101	1	-1	-1	1	49	30368	1	2	20	4,833333333	4,5	4,666666667	4,166666667	2,333333333	0	0
102	1	-1	1	-1	49	23972	1	2	25	3,666666667	3,333333333	3,666666667	5	4,5	0,2	0
103	1	1	-1	-1	48	28604	1	2	19	4,166666667	4	4,333333333	3,5	3,666666667	0,4	0,6
104	1	1	1	1	46	29717	1	2	19	4	5,166666667	5,166666667	5,166666667	4,5	0,4	0,8
105	-1	-1	-1	1	46	22881	1	2	23	4,833333333	2,833333333	4,833333333	4,666666667	3,666666667	0	0,4
106	-1	-1	1	-1	48	23606	1	2	22	5,5	3	5,833333333	5	3,166666667	0	0,4
107	-1	1	-1	-1	50	22643	1	2	22	4,833333333	4,5	4,333333333	3,5	3,5	0,4	0,2
108	-1	1	1	1	45	27380	1	2	24	4,666666667	4,5	4,833333333	4,833333333	3,833333333	0,6	0,4
109	1	-1	-1	1	48	25961	1	2	18	3,833333333	2,333333333	5,5	4,333333333	3	0	0
110	1	-1	1	-1	46	26103	1	2	29	4,5	2,5	2,166666667	5,333333333	6	0,6	0,8
111	1	1	-1	-1	45	24851	1	2	26	4	4	4	4	2,166666667	0,2	0,2
112	1	1	1	1	50	28043	1	2	25	4,166666667	3,5	3,5	3,166666667	3	0,4	0,2
113	-1	-1	-1	1	49	21842	1	1	24	4,666666667	3,333333333	3,666666667	2,833333333	2,833333333	0,2	0,4
114	-1	-1	1	-1	49	27063	1	2	19	4,666666667	3,5	4,666666667	4,666666667	2	0	0,4
115	-1	1	-1	-1	43	32738	1	1	21	4,666666667	4,333333333	5	3,666666667	2,833333333	0,6	0,6
116	-1	1	1	1	49	30952	1	2	23	3	3,5	4,666666667	3,5	2,666666667	0,2	0,4
117	1	-1	-1	1	48	26718	1	2	20	5	3	6	4,666666667	3	0,4	0,2
118	1	-1	1	-1	46	25704	1	2	18	3	4,666666667	5	4,833333333	4	0,4	0,4
119	1	1	-1	-1	47	27602	1	2	23	5,333333333	4,166666667	4,166666667	4,5	4,333333333	0,2	0,4
120	1	1	1	1	48	25521	1	2	33	5,666666667	2,833333333	4,5	4,666666667	3	0,6	0
121	-1	-1	-1	1	24	31638	0	2	20	2,333333333	3,833333333	4,5	3,5	3,666666667	0,2	0
122	-1	-1	1	-1	45	31514	1	2	18	4,333333333	3,166666667	4,666666667	4,333333333	4,166666667	0	0
123	-1	1	-1	-1	49	29784	1	2	21	4,5	2,5	5,333333333	3,5	3,833333333	0,4	0,6
124	-1	1	1	1	47	27874	1	2	21	1,666666667	4,5	3,833333333	4,666666667	3,833333333	0,4	0
125	1	-1	-1	1	25	31840	0	2	25	5	4,5	5,833333333	4,5	3,5	0	0
126	1	-1	1	-1	45	27770	1	2	21	3,833333333	3,166666667	4,666666667	5,166666667	3,166666667	0,6	0,2
127	1	1	-1	-1	48	25362	1	1	22	4,166666667	3,5	5,333333333	5,166666667	4,666666667	0,4	0,4
128	1	1	1	1	47	27238	1	2	19	3,833333333	3,333333333	5,333333333	4	2,666666667	0,4	0,4
129	-1	-1	-1	1	49	27715	1	1,72	22,56	4,3299	3,884	4,6624	4,2543	3,4854	0,2	0
130	-1	-1	1	-1	49	22982	1	2	20	5	3,666666667	5,166666667	3,5	3,5	0,2	0
131	-1	1	-1	-1	50	25851	1	2	24	2,833333333	4,833333333	2,333333333	4,833333333	3	0,6	0,2
132	-1	1	1	1	49	27267	1	1	25	3,833333333	4,5	5,166666667	4,5	4,166666667	0,8	0,4
133	1	-1	-1	1	48	31597	1	2	21	4,166666667	5,333333333	5,833333333	3,333333333	4,833333333	0	0
134	1	-1	1	-1	49	28109	1	2	26	4,5	3,333333333	5,666666667	5,166666667	3,5	0	0,4
135	1	1	-1	-1	49	23873	1	2	26	5,166666667	3,5	2,833333333	5,333333333	4,666666667	0,4	0
136	1	1	1	1	46	22305	1	1	22	4,333333333	3	3,166666667	4,5	4,166666667	0,2	0,2
137	-1	-1	-1	1	50	31526	1	1	31	4	5	4,166666667	4,833333333	4,166666667	0,2	0,8
138	-1	-1	1	-1	44	27306	1	2	24	4	3,166666667	3,833333333	4,166666667	4,166666667	0,2	0,8
139	-1	1	-1	-1	50	26404	1	2	21	4,833333333	4,166666667	4,166666667	4,166666667	3,166666667	0,2	0,4
140	-1	1	1	1	48	23859	1	2	20	4	5,666666667	5,5	4,166666667	2,333333333	0	0
141	1	-1	-1	1	48	27636	1	1	26	2,333333333	3	4,666666667	5,666666667	3,666666667	0,2	0,2
142	1	-1	1	-1	50	23158	1	1	24	4,333333333	2,333333333	4,833333333	3,5	3,833333333	0	0
143	1	1	-1	-1	47	25024	1	1,72	22	1	6	1	1	1,166666667	0,2	1
144	1	1	1	1	50	28915	1	2	22	4,166666667	5,666666667	4,666666667	4,833333333	4,166666667	0,4	0,2
145	-1	-1	-1	1	46	38391	1	2	22	5,5	3,333333333	5,166666667	4,166666667	2,833333333	0	0
146	-1	-1	1	-1	47	24606	1	1	23	3,666666667	4,333333333	4,5	4,5	4,833333333	0	0,4
147	-1	1	-1	-1	46	25829	1	2	22	4,5	4	4	3,5	3	0,2	0
148	-1	1	1	1	50	26355	1	1	26	4	2,833333333	4,666666667	4,333333333	3,5	0,2	0,2
149	1	-1	-1	1	50	20939	1	1	23	4,666666667	2,333333333	4	4,666666667	3,166666667	0,2	0,8
150	1	-1	1	-1	50	29074	1	2	20	4,5	3,5	4,666666667	4,333333333	3,5	0,2	0
151	1	1	-1	-1	47	26194	1	1	23	3,666666667	3,166666667	3,5	5	4	0,2	0
152	1	1	1	1	49	23257	1	2	21	2,833333333	4,333333333	5,5	4,166666667	3,166666667	0,2	0
153	-1	-1	-1	1	48	34178	1	2	19	3,666666667	5,5	5,333333333	3,833333333	2	0	0,2
154	-1	-1	1	-1	49	22870	1	2	23	3,5	4,333333333	4,666666667	4	2,333333333	0	0,6
155	-1	1	-1	-1	48	25692	1	1,72	22,56	4,3299	3,884	4,6624	4,2543	3,4854	0,6	0,6
156	-1	1	1	1	48	42407	1	1	19	4,833333333	3,666666667	4,166666667	3,833333333	2,333333333	0,6	0,4
157	1	-1	-1	1	46	27751	1	2	23	4,833333333	4,666666667	4,333333333	3,666666667	3,833333333	0,2	0,2
158	1	-1	1	-1	25	27911	0	2	24	4,5	4	5,666666667	4,166666667	4,166666667	0	0
159	1	1	-1	-1	49	24085	1	1	19	5,666666667	3,166666667	5,333333333	4,333333333	4,166666667	0,4	0,4
160	1	1	1	1	39	27268	1	2	21	4,333333333	3,5	4,666666667	4,666666667	4,333333333	0,6	0,8
161	-1	-1	-1	1	49	23980	1	2	19	4	5,333333333	5,5	3,166666667	2,666666667	0,2	0,6
162	-1	-1	1	-1	50	23993	1	2	19	3,833333333	4,666666667	5,666666667	4,666666667	2,5	0	0
163	-1	1	-1	-1	48	19381	1	2	22	4,5	3,5	4,5	3,666666667	3,166666667	0,4	0,2
164	-1	1	1	1	47	27872	1	2	22	5	2,5	5	5	3,333333333	0,2	0
165	1	-1	-1	1	50	36752	1	2	25	2,833333333	4,333333333	4,166666667	3,666666667	2,833333333	0	0,2
166	1	-1	1	-1	49	28968	1	2	20	3,333333333	4	3,666666667	4,833333333	2,666666667	0	0
167	1	1	-1	-1	46	30383	1	2	29	3,166666667	4,166666667	3,833333333	3,666666667	3,666666667	0,4	0
168	1	1	1	1	48	29529	1	2	20	5,666666667	3,333333333	5,666666667	2	2,833333333	0,2	0,8
169	-1	-1	-1	1	49	30206	1	2	19	6	3,5	5,166666667	4,333333333	3,333333333	0	0,2
170	-1	-1	1	-1	50	28543	1	2	19	5,333333333	4	5,5	2,166666667	4,5	0,4	0,6
171	-1	1	-1	-1	47	20316	1	1	19	5	4	4	3,5	4	0,6	0
172	-1	1	1	1	22	25191	0	1	27	3,333333333	4	2,333333333	5,333333333	4,333333333	0	0
173	1	-1	-1	1	50	21844	1	1	19	4,5	3,666666667	4,5	4	2,333333333	0,4	0,4
174	1	-1	1	-1	48	26935	1	2	22	5,166666667	2,333333333	5	3,333333333	4	0,2	0,4
175	1	1	-1	-1	49	24785	1	1	28	4,666666667	1,666666667	3,666666667	5,166666667	4,666666667	0,4	0,8
176	1	1	1	1	50	24031	1	2	27	3,5	5,166666667	5,333333333	2,666666667	2,5	0,2	0,4
177	-1	-1	-1	1	47	26003	1	2	23	4	3,833333333	4,333333333	4	2	0,2	0,2
178	-1	-1	1	-1	50	28285	1	1	26	4,833333333	3,666666667	4,666666667	5,333333333	4,5	0,2	0,2
179	-1	1	-1	-1	50	22588	1	1	23	3,5	5	4,5	3,833333333	2,833333333	0,6	0,8
180	-1	1	1	1	49	26290	1	2	20	4,166666667	3,666666667	5,166666667	5,333333333	3,333333333	0,2	0,4
181	1	-1	-1	1	47	26000	1	2	21	4,833333333	3,833333333	5	3,5	3,166666667	0,6	0,4
182	1	-1	1	-1	49	23936	1	1	23	5,333333333	2,166666667	5,166666667	5,166666667	4,333333333	0	0,2
183	1	1	-1	-1	48	25216	1	2	21	5,166666667	4,333333333	4,833333333	4,166666667	2,5	0,6	0,2
184	1	1	1	1	48	23341	1	2	20	4,666666667	3,5	3,833333333	4,166666667	4,333333333	0	0
185	-1	-1	-1	1	50	29877	1	2	19	3,333333333	5,666666667	4,333333333	5,5	3,833333333	0	0
186	-1	-1	1	-1	49	22422	1	2	20	5	4	4,833333333	4,5	4,5	0,2	0,4
187	-1	1	-1	-1	48	24231	1	2	19	4	4	3,833333333	5,5	4,166666667	0,6	0
188	-1	1	1	1	48	20177	1	1	25	4,5	4	5,166666667	4	3,666666667	0,4	0,6
189	1	-1	-1	1	49	25832	1	2	24	4,166666667	4,666666667	5,166666667	3,833333333	3,833333333	0	0
190	1	-1	1	-1	49	27887	1	1	25	5,166666667	2,833333333	4	4,333333333	4,833333333	0,2	0,4
191	1	1	-1	-1	48	29887	1	2	22	3,666666667	4,333333333	4,333333333	3,666666667	3,833333333	0	0
192	1	1	1	1	50	21719	1	2	28	4,666666667	3,333333333	4,166666667	5,166666667	3,166666667	0,6	0,6
193	-1	-1	-1	1	49	21366	1	2	22	3,666666667	3,166666667	4,833333333	4,166666667	4,333333333	0	0,6
194	-1	-1	1	-1	50	26813	1	2	19	4,666666667	5	4,833333333	4,833333333	3,333333333	0,2	0
195	-1	1	-1	-1	49	23092	1	2	20	4	5	5,5	5	4,333333333	0,4	0,2
196	-1	1	1	1	46	29971	1	2	22	4,5	4,666666667	5,166666667	4,166666667	4	0,6	0,6
197	1	-1	-1	1	50	20561	1	2	34	3,5	5,333333333	5,166666667	3,666666667	3,166666667	0,6	0,4
